# Supplementary material for: In vitro Prebiotic Properties of Garlic Polysaccharides and Its Oligosaccharide Mixtures Obtained by Acid Hydrolysis
Source: Front Nutr. 2021 Dec 9;8:798450. doi: 10.3389/fnut.2021.798450 (PMC8695971; doi:10.3389/fnut.2021.798450)
Supplement: Supplementary file 1 [file Data_Sheet_1.XLSX]

## Sheet: Sheet1 (2)
					多				FOS						降
	1	2	3	4	5		1	2	3	4	5		1	2	3	4	5
0.5	0.213	0.014	0.005	0.005	0.004		0.392	0.143	0.071	0.068	0.067		0.521	0.337	0.304	0.304	0.276		0.216
	0.198	0.012	0.004	0.007	0.006		0.385	0.147	0.07	0.065	0.064		0.513	0.364	0.3	0.299	0.3		0.221
	3.11888	0.335664	0.20979	0.20979	0.195804		5.62238	2.13986	1.13287	1.09091	1.07692		7.42657	4.85315	4.39161	4.39161	4		3.95105
	2.90909	0.307692	0.195804	0.237762	0.223776		5.52448	2.1958	1.11888	1.04895	1.03497		7.31469	5.23077	4.33566	4.32168	4.33566		4.03846
	3.11888	0.335664	0.20979	0.20979	0.195804		5.62238	2.13986	1.13287	1.09091	1.07692		3.57939	0.899018	0.418299	0.418299	0.0104156		3.99476
	2.90909	0.307692	0.195804	0.237762	0.223776		4.59716	1.23582	0.148323	0.0777064	0.0635831		3.46285	1.29233	0.36003	0.345462	0.36003
	3.01399	0.321678	0.202797	0.223776	0.20979		4.69602	1.17932	0.162446	0.120076	0.105953		3.52112	1.09568	0.389164	0.38188	0.185223
	0.148344	0.0197792	0.00988961	0.0197792	0.0197792		0.724938	0.639256	0.696178	0.716443	0.71654		0.0824048	0.278116	0.0412024	0.051503	0.247214
1	0.061	0.073	0.01	0.013	0.011		0.162	0.212	0.079	0.067	0.063		0.152	0.388	0.298	0.289	0.287
	0.063	0.074	0.01	0.011	0.013		0.154	0.205	0.073	0.06	0.061		0.148	0.366	0.298	0.285	0.283
	4.96503	1.16084	0.27972	0.321678	0.293706		12.028	3.1049	1.24476	1.07692	1.02098		11.3287	5.56643	4.30769	4.18182	4.15385
	5.1049	1.17483	0.27972	0.293706	0.321678		11.4685	3.00699	1.16084	0.979021	0.993007		11.049	5.25874	4.30769	4.12587	4.0979
	4.96503	1.16084	0.27972	0.321678	0.293706		11.1645	2.15383	0.275432	0.105953	0.0494598		7.64365	1.64195	0.330895	0.19979	0.170655
	5.1049	1.17483	0.27972	0.293706	0.321678		10.5996	2.05497	0.190693	0.00708989	0.0212132		7.35231	1.32147	0.330895	0.141521	0.112386
	5.03497	1.16783	0.27972	0.307692	0.307692		10.882	2.1044	0.233063	0.0565214	0.0353365		7.49798	1.48171	0.330895	0.170655	0.141521
	0.0988961	0.00988961	0	0.0197792	0.0197792		0.399467	0.0699067	0.0599201	0.0699067	0.0199734		0.206012	0.226613	0	0.0412024	0.0412024
2	0.254	0.146	0.006	0.001	0.005		0.361	0.414	0.096	0.068	0.07		0.314	0.485	0.337	0.282	0.276
	0.258	0.148	0.005	0	0.004		0.367	0.398	0.096	0.064	0.072		0.316	0.509	0.318	0.302	0.305
	21.0396	2.18182	0.223776	0.153846	0.20979		25.9441	5.93007	1.48252	1.09091	1.11888		22.6573	6.92308	4.85315	4.08392	4
	21.3696	2.20979	0.20979	0.13986	0.195804		26.3636	5.70629	1.48252	1.03497	1.14685		22.7972	7.25874	4.58741	4.36364	4.40559
	21.0396	2.18182	0.223776	0.153846	0.20979		25.2172	5.00674	0.515528	0.120076	0.148323		19.4431	3.05497	0.899018	0.0978191	0.0104156
	21.3696	2.20979	0.20979	0.13986	0.195804		25.6409	4.78076	0.515528	0.0635831	0.176569		19.5888	3.40458	0.62224	0.389164	0.432866
	21.2046	2.1958	0.216783	0.146853	0.202797		25.429	4.89375	0.515528	0.0918296	0.162446		19.516	3.22978	0.760629	0.243492	0.221641
	0.233369	0.0197792	0.00988961	0.00988961	0.00988961		0.2996	0.159787	0	0.0399467	0.0199734		0.103006	0.247214	0.195711	0.206012	0.298717
4	0.555	0.334	0.016	0.011	0.011		0.677	0.575	0.131	0.067	0.069		0.608	0.629	0.343	0.33	0.306
	0.55	0.391	0.013	0.009	0.013		0.652	0.571	0.129	0.074	0.07		0.605	0.635	0.341	0.338	0.295
	39.5105	4.81119	0.363636	0.293706	0.293706		48.042	8.18182	1.97203	1.07692	1.1049		43.2168	8.93706	4.93706	4.75524	4.41958
	39.1608	5.60839	0.321678	0.265734	0.321678		46.2937	8.12587	1.94406	1.17483	1.11888		43.007	9.02098	4.90909	4.86713	4.26573
	39.5105	4.81119	0.363636	0.293706	0.293706		47.532	7.28059	1.00984	0.105953	0.1342		40.857	5.15265	0.986421	0.797047	0.447433
	39.1608	5.60839	0.321678	0.265734	0.321678		45.7666	7.22409	0.981597	0.204816	0.148323		40.6385	5.24006	0.957287	0.913585	0.287193
	39.3357	5.20979	0.342657	0.27972	0.307692		46.6493	7.25234	0.99572	0.155384	0.141261		40.7477	5.19636	0.971854	0.855316	0.367313
	0.24724	0.563708	0.0296688	0.0197792	0.0197792		1.24833	0.0399467	0.0199734	0.0699067	0.00998668		0.154509	0.0618036	0.0206012	0.0824048	0.113307
6h	0.637	0.524	0.024	0.005	0.004		0.831	0.765	0.158	0.08	0.07		0.771	0.717	0.369	0.359	0.319
	0.624	0.517	0.018	0.004	0.003		0.829	0.752	0.165	0.073	0.07		0.76	0.769	0.367	0.357	0.325
	45.2448	7.46853	0.475524	0.20979	0.195804		58.8112	10.8392	2.34965	1.25874	1.11888		54.6154	10.1678	5.3007	5.16084	4.6014
	44.3357	7.37063	0.391608	0.195804	0.181818		58.6713	10.6573	2.44755	1.16084	1.11888		53.8462	10.8951	5.27273	5.13287	4.68531
	45.2448	7.46853	0.475524	0.20979	0.195804		58.4069	9.96401	1.39117	0.289556	0.148323		52.7293	6.43457	1.36517	1.2195	0.636807
	44.3357	7.37063	0.391608	0.195804	0.181818		58.2657	9.78041	1.49004	0.190693	0.148323		51.9281	7.19207	1.33604	1.19036	0.724211
	44.7902	7.41958	0.433566	0.202797	0.188811		58.3363	9.87221	1.4406	0.240124	0.148323		52.3287	6.81332	1.3506	1.20493	0.680509
	0.642824	0.0692272	0.0593376	0.00988961	0.00988961		0.0998668	0.129827	0.0699067	0.0699067	0		0.566533	0.535631	0.0206012	0.0206012	0.0618036
	0.06		y = 1.212x - 0.001
	0.059						0.238	0.197195
	0.979021						0.188	15.5941
	0.965035						0.191	15.8416
	0.972028
			FOS								多糖							降解
			0	0.5	1	2	4	6		0	0.5	1	2	4	6		0	0.5	1	2	4	6
		pH=1	0	4.69602	10.882	25.429	46.6493	58.3363	pH=1	0	3.01399	5.03497	21.2046	39.3357	44.7902	pH=1	0	3.52112	7.49798	19.516	40.7477	52.3287
		pH=2	0	1.17932	2.1044	4.89375	7.25234	9.87221	pH=2	0	0.321678	1.16783	2.1958	5.20979	7.41958	pH=2	0	1.09568	1.48171	3.22978	5.19636	6.81332
		pH=3	0	0.162446	0.233063	0.515528	0.99572	1.4406	pH=3	0	0.202797	0.27972	0.216783	0.342657	0.433566	pH=3	0	0.389164	0.330895	0.760629	0.971854	1.3506
		pH=4	0	0.120076	0.0565214	0.0918296	0.155384	0.240124	pH=4	0	0.223776	0.307692	0.146853	0.27972	0.202797	pH=4	0	0.38188	0.170655	0.243492	0.855316	1.20493
		pH=5	0	0.105953	0.0353365	0.162446	0.141261	0.148323	pH=5	0	0.20979	0.307692	0.202797	0.307692	0.188811	pH=5	0	0.185223	0.141521	0.221641	0.367313	0.680509
			0	0.724938	0.399467	0.2996	1.24833	0.0998668		0	0.148344	0.0988961	0.233369	0.24724	0.642824		0	0.0824048	0.206012	0.103006	0.154509	0.566533
			0	0.639256	0.0699067	0.159787	0.0399467	0.129827		0	0.0197792	0.00988961	0.0197792	0.563708	0.0692272		0	0.278116	0.226613	0.247214	0.0618036	0.535631
			0	0.696178	0.0599201	0	0.0199734	0.0699067		0	0.00988961	0	0.00988961	0.0296688	0.0593376		0	0.0412024	0	0.195711	0.0206012	0.0206012
			0	0.716443	0.0699067	0.0399467	0.0699067	0.0699067		0	0.0197792	0.0197792	0.00988961	0.0197792	0.00988961		0	0.051503	0.0412024	0.206012	0.0824048	0.0206012
			0	0.71654	0.0199734	0.0199734	0.00998668	0		0	0.0197792	0.0197792	0.00988961	0.0197792	0.00988961		0	0.247214	0.0412024	0.298717	0.113307	0.0618036
																	k,lk.
