# Supplementary material for: In vitro Prebiotic Properties of Garlic Polysaccharides and Its Oligosaccharide Mixtures Obtained by Acid Hydrolysis
Source: Front Nutr. 2021 Dec 9;8:798450. doi: 10.3389/fnut.2021.798450 (PMC8695971; doi:10.3389/fnut.2021.798450)
Supplement: Supplementary file 2 [file Data_Sheet_2.XLS]

## Sheet: OD
				OD值
					24h								0.5	0.493
													1.625	1.616
					Control	G	S	FOS	GP	GD			1.791	1.816
				zw	0.35	1.983	1.88	1.627	0.444	1.146			1.72	1.73
					0.311	1.983	1.84	1.686	0.423	1.031			0.517	0.538
					0.3305	1.983	1.86	1.6565	0.4335	1.0885			0.807	0.89				ZW
					0.0275772	0	0.0282843	0.0417193	0.0148492	0.0813173								24h	Control	G	S	FOS	GP	GD
				B	0.5	1.625	1.791	1.72	0.517	0.807									6.81	4.48	4.29	4.72	6.81	5.47
					0.493	1.616	1.816	1.73	0.538	0.89									6.78	4.53	4.33	4.74	6.87	5.49
					0.4965	1.6205	1.8035	1.725	0.5275	0.8485									6.795	4.505	4.31	4.73	6.84	5.48
					0.00494975	0.00636396	0.0176777	0.00707107	0.0148492	0.0586899									0.0212132	0.0353553	0.0282843	0.0141421	0.0424264	0.0141421
					48h													48	Control	G	S	FOS	GP	GD
					Control	G	S	FOS	GP	GD									6.86	4.5	4.27	4.71	6.85	5.47
				ZW	0.402	2.05	1.912	1.738	0.416	1.214									6.9	4.44	4.24	4.73	6.82	5.41
					0.399	2.071	1.959	1.698	0.41	1.074									6.88	4.47	4.255	4.72	6.835	5.44
					0.4005	2.0605	1.9355	1.718	0.413	1.144									0.0282843	0.0424264	0.0212132	0.0141421	0.0212132	0.0424264
					0.00212132	0.0148492	0.033234	0.0282843	0.00424264	0.0989949
				B	0.463	1.6	1.834	1.722	0.493	1.161									Control	G	S	FOS	GP	GD
					0.462	1.579	1.818	1.708	0.481	1.042								24h	6.795	4.505	4.31	4.73	6.84	5.48
					0.4625	1.5895	1.826	1.715	0.487	1.1015								48h	6.88	4.47	4.255	4.72	6.835	5.44
					0.000707107	0.0148492	0.0113137	0.00989949	0.00848528	0.0841457									0.0212132	0.0353553	0.0282843	0.0141421	0.0424264	0.0141421
					d	a	a	b	d	c									0.0282843	0.0424264	0.0212132	0.0141421	0.0212132	0.0424264
					Control	G	S	FOS	GP	GD
					0.3305	1.983	1.86	1.6565	0.4335	1.0885
					0.4005	2.0605	1.9355	1.718	0.413	1.144
					0.0275772	0	0.0282843	0.0417193	0.0148492	0.0813173
					0.00494975	0.00636396	0.0176777	0.00707107	0.0148492	0.0586899
																		bsrsj
																		24	Control	G	S	FOS	GP	GD
																			6.97	4.7	4.69	5	6.91	5.82
																			6.93	4.67	4.67	4.98	6.93	5.84
																			6.95	4.685	4.68	4.99	6.92	5.83
					Control	G	S	FOS	GP	GD									0.0282843	0.0212132	0.0141421	0.0141421	0.0141421	0.0141421
					0.4965	1.6205	1.8035	1.725	0.5275	0.8485								48	6.95	4.63	4.46	4.8	6.94	5.53
					0.4625	1.5895	1.826	1.715	0.487	1.1015									6.9	4.59	4.47	4.79	6.89	5.51
					0.00212132	0.0148492	0.033234	0.0282843	0.00424264	0.0989949									6.925	4.61	4.465	4.795	6.915	5.52
					0.000707107	0.0148492	0.0113137	0.00989949	0.00848528	0.0841457									0.0353553	0.0282843	0.00707107	0.00707107	0.0353553	0.0141421
																			Control	G	S	FOS	GP	GD
																		24h	6.95	4.685	4.68	4.99	6.92	5.83
																		48h	6.925	4.61	4.465	4.795	6.915	5.52
																			0.0282843	0.0212132	0.0141421	0.0141421	0.0141421	0.0141421
																			0.0353553	0.0282843	0.00707107	0.00707107	0.0353553	0.0141421
													OD值
				副干酪乳酸菌										24h
				24	Control	G	S	FOS	GP	GD				Control	G	S	FOS	GF	GD
					6.7	4.25	4.4	4.5	6.56	5.43				0.808	1.955	1.808	1.825	0.906	1.369
					6.64	4.26	4.4	4.44	6.54	5.56				0.841	1.93	1.815	1.853	0.88	1.406
					6.67	4.255	4.4	4.47	6.55	5.495				0.8245	1.9425	1.8115	1.839	0.893	1.3875
					0.0424264	0.00707107	0	0.0424264	0.0141421	0.0919239				0.0233345	0.0176777	0.00494975	0.019799	0.0183848	0.026163
				48	6.78	4.23	4.4	4.43	6.58	5.35				0.821	2.136	1.887	1.896	0.944	1.432
					6.84	4.25	4.39	4.39	6.6	5.17				0.844	2.075	1.88	1.91	0.9	1.497
					6.81	4.24	4.395	4.41	6.59	5.26				0.8325	2.1055	1.8835	1.903	0.922	1.4645
					0.0424264	0.0141421	0.00707107	0.0282843	0.0141421	0.127279				0.0162635	0.0431335	0.00494975	0.00989949	0.0311127	0.0459619
					Control	G	S	FOS	GP	GD				Control	G	S	FOS	GP	GD
				24h	6.67	4.255	4.4	4.47	6.55	5.495			24h	0.8245	1.9425	1.8115	1.839	0.893	1.3875
				48h	6.81	4.24	4.395	4.41	6.59	5.26			48h	0.8325	2.1055	1.8835	1.903	0.922	1.4645
				24h	0.0424264	0.00707107	0	0.0424264	0.0141421	0.0919239			24h	0.0233345	0.0176777	0.00494975	0.019799	0.0183848	0.026163
				48h	0.0424264	0.0141421	0.00707107	0.0282843	0.0141421	0.127279			48h	0.0162635	0.0431335	0.00494975	0.00989949	0.0311127	0.0459619
													OD值
				干酪乳酸菌										24h
				24	Control	G	S	FOS	GP	GD				Control	G	S	FOS	GP	GD
					6.7	4.25	4.4	4.5	6.56	5.43				0.887	1.946	1.829	1.828	0.909	1.393
					6.64	4.26	4.4	4.44	6.54	5.56				0.855	1.974	1.842	1.853	0.92	1.421
					6.67	4.255	4.4	4.47	6.55	5.495				0.871	1.96	1.8355	1.8405	0.9145	1.407
					0.0424264	0.00707107	0	0.0424264	0.0141421	0.0919239				0.0226274	0.019799	0.00919239	0.0176777	0.00777817	0.019799
				48	6.78	4.3	4.39	4.44	6.58	5.22				0.921	2.039	1.874	1.912	0.811	1.531
					6.7	4.23	4.35	4.39	6.63	5.25				0.832	2.072	1.893	1.891	1.002	1.472
					6.74	4.265	4.37	4.415	6.605	5.235				0.8765	2.0555	1.8835	1.9015	0.9065	1.5015
					0.0565685	0.0494975	0.0282843	0.0353553	0.0353553	0.0212132				0.0629325	0.0233345	0.013435	0.0148492	0.135057	0.0417193
					Control	G	S	FOS	GP	GD				Control	G	S	FOS	GP	GD
				24h	6.67	4.255	4.4	4.47	6.55	5.495			24h	0.871	1.96	1.8355	1.8405	0.9145	1.407
				48h	6.74	4.265	4.37	4.415	6.605	5.235			48h	0.8765	2.0555	1.8835	1.9015	0.9065	1.5015
				24h	0.0424264	0.00707107	0	0.0424264	0.0141421	0.0919239			24h	0.0226274	0.019799	0.00919239	0.0176777	0.00777817	0.019799
				48h	0.0565685	0.0494975	0.0282843	0.0353553	0.0353553	0.0212132			48h	0.0629325	0.0233345	0.013435	0.0148492	0.135057	0.0417193
										0.921	0.832
										2.039	2.072
										1.874	1.893
										1.912	1.891
										0.811	1.002
										1.531	1.472

## Sheet: Sheet2
		空	G	S	FOS	GF	GD
	ZW	0.35	1.983	1.88	1.627	0.444	1.146
		0.311	1.983	1.84	1.686	0.423	1.031
		0.3305	1.983	0.93767	0.784569	0.0686838	0.493495
				0.913464	0.820272	0.0559758	0.423903
		0.402	2.05	1.912	1.738	0.416	1.214
		0.399	2.071	1.959	1.698	0.41	1.074				S	FOS	GF	GD
		0.4005	2.0605	0.910542	0.805723	0.00933735	0.49006				0.92±0.020a	0.79±0.017a	0.01±0.003b	0.45±0.060c
				0.938855	0.781627	0.00572289	0.405723				1.21±0.010a	1.11±0.009a	0.02±0.008b	0.57±0.075c
				0.924699	0.793675	0.00753012	0.447892				0.83±0.004a	0.84±0.008a	0.07±0.024b	0.50±0.036c
				0.0200205	0.0170387	0.00255581	0.0596355				0.89±0.012a	0.91±0.013a	0.03±0.120b	0.55±0.037c
	b	0.5	1.625	1.791	1.72	0.517	0.807
		0.493	1.616	1.816	1.73	0.538	0.89
		0.4965	1.6205	1.15169	1.08852	0.0182384	0.276246
				1.17393	1.09742	0.0369217	0.350089				0.0200205	0.0170387	0.00255581	0.0596355
				1.16281	1.09297	0.0275801	0.313167				0.0100383	0.00878355	0.00752875	0.0746601
				0.0157275	0.00629099	0.0132111	0.0522152				0.00388825	0.00777651	0.0244405	0.0361052
		0.463	1.6	1.834	1.722	0.493	1.161				0.0118999	0.0131526	0.119626	0.0369524
		0.462	1.579	1.818	1.708	0.481	1.042
		0.4625	1.5895	1.21689	1.11752	0.0270618	0.61976
				1.2027	1.1051	0.0164145	0.514174
				1.2098	1.11131	0.0217382	0.566967
				0.0100383	0.00878355	0.00752875	0.0746601
	副干酪	0.808	1.955	1.808	1.825	0.906	1.369
		0.841	1.93	1.815	1.853	0.88	1.406
		0.8245	1.9425	0.879696	0.894902	0.072898	0.48703
				0.885957	0.919946	0.0496422	0.520125
		0.821	2.136	1.887	1.896	0.944	1.432
		0.844	2.075	1.88	1.91	0.9	1.497
		0.8325	2.1055	0.828358	0.835428	0.0875884	0.470935
			1	0.822859	0.846426	0.0530244	0.521995
			1	0.825609	0.840927	0.0703064	0.496465
				0.00388825	0.00777651	0.0244405	0.0361052
		0.887	1.946	1.829	1.828	0.909	1.393
		0.855	1.974	1.842	1.853	0.92	1.421
		0.871	1.96	0.879706	0.878788	0.0348944	0.479339
				0.891644	0.901745	0.0449954	0.505051
		0.921	2.039	1.874	1.912	0.811	1.531
		0.832	2.072	1.893	1.891	1.002	1.472
		0.8765	2.0555	0.883525	0.917183	-0.0580159	0.579717
				0.900354	0.898583	0.11116	0.527458
				0.89194	0.907883	0.0265722	0.553587
				0.0118999	0.0131526	0.119626	0.0369524
											0.822859	0.825609
											0.846426	0.840927
											0.0530244	0.0703064
											0.521995	0.496465
